# Supplementary material for: Double-negative T cells ameliorate psoriasis by selectively inhibiting IL-17A-producing γδlow T cells
Source: J Transl Med. 2024 Apr 2;22:328. doi: 10.1186/s12967-024-05132-8 (PMC10988838; doi:10.1186/s12967-024-05132-8)
Supplement: Supplementary file 1 — Additional file 1: Table S1. Primer sequences used for Real-time PCR. [file 12967_2024_5132_MOESM1_ESM.xlsx]

## Sheet: Sheet1
Supplementary Table S1. Primer sequences used for Real-time PCR
Gene	Strand	Primer sequence (5’-3’)
Il17a	Sense	GCTCCAGAAGGCCCTCAGACT
	Antisense	CCAGCTTTCCCTCCGCATTGA
Ccl3	Sense	TTCTCTGTACCATGACACTCTGC
	Antisense	CGTGGAATCTTCCGGCTGTAG
Ccl4	Sense	TTCCTGCTGTTTCTCTTACACCT
	Antisense	CTGTCTGCCTCTTTTGGTCAG
Ccl5	Sense	GCTGCTTTGCCTACCTCTCC
	Antisense	TCGAGTGACAAACACGACTGC
Ccl17	Sense	CGAGAGTGCTGCCTGGATTACT
	Antisense	GGTCTGCACAGATGAGCTTGCC
Ccl22	Sense	GTGGAAGACAGTATCTGCTGCC
	Antisense	AGGCTTGCGGCAGGATTTTGAG
Gapdh	Sense	GGTGAAGGTCGGTGTGAACG
	Antisense	CTCGCTCCTGGAAGATGGTG
